# Supplementary material for: Digital Health Platforms for Breast Cancer Care: A Scoping Review
Source: J Clin Med. 2024 Mar 27;13(7):1937. doi: 10.3390/jcm13071937 (PMC11012307; doi:10.3390/jcm13071937)
Supplement: Supplementary file 1 [file jcm-13-01937-s001.zip]

Archive with 1 entries (1 files):
- jcm-2904253-supplementary.pdf
